# Supplementary material for: Encapsulation of Perfluoroalkyl Carboxylic Acids (PFCAs) Within Polymer Microspheres for Storage in Supercritical Carbon Dioxide: A Strategy Using Dispersion Polymerization of PFCA-Loaded Monomers
Source: Polymers (Basel). 2025 Jun 17;17(12):1688. doi: 10.3390/polym17121688 (PMC12197038; doi:10.3390/polym17121688)
Supplement: Supplementary file 1 [file polymers-17-01688-s001.zip]

Archive with 1 entries (1 files):
- polymers-3637201-supplementary.pdf
